# Supplementary material for: Gasdermin D mediates the pathogenesis of neonatal-onset multisystem inflammatory disease in mice
Source: PLoS Biol. 2018 Nov 2;16(11):e3000047. doi: 10.1371/journal.pbio.3000047 (PMC6235378; doi:10.1371/journal.pbio.3000047)
Supplement: S1 Data — (XLSX) [file pbio.3000047.s002.xlsx]

## Sheet: Fig 1B Data
								IL-1 (pg/ml)
	WT			Gsdmd KO			Nlrp3 KO			Caspase1 KO			Caspase11 KO
Control	0	0	4	0.88	0.2	0	0	0	0	0	0	0	0	0	0
LPS	44	4	4	1.152	0.472	0	0	0	0	0	0	0	0	0	0
LPS+Nigericin	924	1344	834	11.966	11.544	9.86	0	0	0	0	0	0	467.462	512.462	539.744

## Sheet: Fig 1C Data
								LDH (%)
	WT			Gsdmd KO			Nlrp3 KO			Caspase1 KO			Caspase11 KO
Control	1.72463	1.3621	1.49412	2.13812	2.61735	3.24404	0.466431	1.86572	1.5689	0.137091	2.9703	1.64509	0.439122	0	0
LPS	1.82563	0.25631	0	2.2912	2.01359	2.32626	1.01767	2.12014	1.73852	2.83321	0	1.508	1.23752	0.918164	0.239521
LPS+Nigericin	77.6583	75.3687	62.4941	3.31777	2.3593	2.17498	0.381625	0	0	0.502666	0	0	40.4391	46.9461	41.996

## Sheet: Fig 1E Data
							IL-1b (pg/ml)
	WT			NOMID			NOMID/Gsdmd KO			Gsdmd KO
Control	0	0	0	0	0	0	0	0	0	0	0	0
LPS	0	0	0	581.16	577.568	554.5	0	0	0	0	0	0
LPS+Nigericin	1164.3	806.996	825.136	1057.93	838.936	799.292	0	0	0	0	0	0

## Sheet: Fig 2B Data
									Body weight (g)
	WT							NOMID							NOMID/GsdmD KO							Gsdmd KO
day12	5.1	5.4	6.1	5.7				3	3.8	3.8	3.9	3.7			5.7	6.1	5.9					5.3	5.4	5.9	6.3	4.9	6.1	5.6
day20	6.9	6.7	6.2	6.5				2.9	3.3	3.3	3.6	3.6			6.4	6.9	6.8					6.2	7.9	6.9	5.5	6.2	7	7.1

## Sheet: Figure 2D
		Spleen weight (%)
WT	NOMID	Neo/Gsdmd KO	Gsdmd KO
0.985507	1.89655	0.896875	0.358065
0.534328	2.04848	0.633333	0.467089
0.537097	2.23256	0.689706	0.444928
0.635385	2.28889		0.390909
	2.60465		0.414516
			0.572857
			0.61831

## Sheet: Figure 3A
		IL-1b (pg/ml)
WT	NOMID	NOMID/Gsdmd KO	Gsdmd KO
4.98	59.335	12.734	1.616
3.697	68.311	6.341	1.815
2.955	65.944	2.092	0

## Sheet: Figure 3B
		WBC (10^3/ul)
WT	NOMID	Neo/Gsdmd KO	Gsdmd KO
2.1	24.26	3.66	2.54
3.54	19.216	3.82	4.2
3.42	16.51	3.69	3.08
1.578	16.136		3.71
1.11	15.246		3.5
	13.834		3.6
	16.412

## Sheet: Figure 3C
		Neutrophils (10^3/ul)
WT	NOMID	Neo/Gsdmd KO	Gsdmd KO
0.29	13.38	0.65	0.33
0.66	16.3336	0.82	0.95
0.66	15.5194	0.75	0.68
0.18936	14.1997		0.85
0.0777	13.1116		0.76
	11.7589		0.81
	14.6067

## Sheet: Figure 3D
		RBC (10^6/ul)
WT	NOMID	Neo/Gsdmd KO	Gsdmd KO
5.94	3.4	4.51	7.78
4.12	3.5	4.84	7.78
4.29	3.99	4.7	7.42
5.12	3.73		6.96
4.98	3.97		6.96
6.88	3.61		7.43
7.13	3.84		5.11
8.35			8.26
5.92

## Sheet: figure 3F_CD11b-Gr1
		CD11b+/Gr1+ (%)
WT	NOMID	Neo/Gsdmd KO	Gsdmd KO
32.36	86.16	46.9	30.5
37.73	93.5	31.66	29.85
34.1	94.8	36.2	31.112
			32.05

[truncated: 1 more sheets: figure 3F_Ter119]
